# Supplementary material for: Perioperative digital behaviour change interventions for reducing alcohol consumption, improving dietary intake, increasing physical activity and smoking cessation: a scoping review
Source: Perioper Med (Lond). 2021 Jul 6;10:18. doi: 10.1186/s13741-021-00189-1 (PMC8258960; doi:10.1186/s13741-021-00189-1)
Supplement: Supplementary file 2 — Additional file 2. Appendix B. TIDieR checklist. [file 13741_2021_189_MOESM2_ESM.xlsx]

## Sheet: Tabell 1
Author, year	Brief name (item 1)	Why? (rational, theory or BCTs) (item 2)	What? (materials and procedures) (item 3 + 4)	How was it provided? (modes of delivery including eventual tailoring) (item 6 + 9)	When and how much? (timing in relation to surgery and "dose") (item 8)	Comparison group (if any)
Mundi, 2015	Smartphone app (diet and physical activity) to prepare patients for bariatric surgery	Knowledge gaps (weight-loss) and lack of engagement in pre-operative patients can result in suboptimal outcome after bariatric surgery Mobile technology, utilizing ecological momentary assessment (EMA)/intervention (EMI), has shown tremendous promise in changing behaviors	Participants received algorithmic EMA (ecological momentary assessment) text messages soliciting a response regarding lifestyle behavior. Upon answering, participants received tailored EMI (ecological momentary intervention) text messaging supporting healthy lifestyle	Intervention consisted of education modules and text messages utilizing EMA/EMI targeting diet and physical activity EMA/EMI-text messages aimed to modify behaviour. Messages contained the following themes: frequency of eating/snacking, calorie-containing beverages, meal planning, food not prepared at home, reduction of distractions while eating, slowing rate of eating, decreasing barriers to phy…	Timing: At preoperative evaluation Preoperative A participant response to an EMA message generated an automated response back to the participant with tailored EMI content (based on an underlying algorithm created by the clinical care team) In order to ensure that EMA occurred in "real time^, subjects only had 60 min to respond to an EMA message, otherwise messages would "expire" A congratulatory …	N/A. No control group, all participants received the intervention
McCrabb, 2017	Smoke-Free Recovery (SFR) a web-based smoking cessation program for orthopaedic trauma patients	Smoking increases the risk of complications associated with orthopaedic trauma surgery, however delivery of care is low Online interventions may provide needed smoking cessation care and promote abstinence SFR is based on behaviour change theory (Stages of change) and smoking cessation recommendations. SFR employs a number of behaviour change techniques (BCTs) (not specified) to improve health be…	Web-based smoking cessation program (Smoke-Free Recovery) All participants were provided with nicotine oral strips (30 á 2.5 mg) as part of the study and may, due to hospital policy as a smoke-free health service, have been offered nicotine patches during their hospital stay	The Smoke-Free Recovery program aimed to guide users through their quit process, tailored for orthopaedic trauma patients. SRF was designed to ask questions and provide information to increase motivation to quit smoking. SFR contained 10 modules, graphics, videos and textual information. The first module asked participants for individual information used to tailor and branch the following modules…	Timing: On ward/during hospitalization Postoperative The program was designed to be used both while in the hospital (using a provided tablet) and after discharge (via business card with website hyperlink and personal login)	N/A. No control group, all participants received the intervention
Lemanu, 2018	Text message intervention to improve preoperative exercise in bariatric surgery patients	Preoperative exercise is advocated by surgeons as an essential element of preparation for bariatric surgery. One of the limitations of preoperative exercise in elective surgery is a lack of adherence to the exercise prescription Text messaging has been shown to improve both health behaviour and clinical outcomes Text messages were based on another physical activity mHealth intervention [Maddison,…	All participants were instructed by research staff to complete 30 minutes of light to moderate exercise a day, 5 days a week, and provided with a standard exercise advice sheet In the intervention arm, participants received text messages All patients were placed on a very low-calorie diet prior to surgery to aid in preoperative weight loss and reducing liver volume. No formal psychological suppor…	The purpose of the messages was to remind and encourage individuals to be physically active as part of their prehabilitation prior to surgery	Timing: 4-6 weeks leading up to surgery Preoperative Automated, daily text messages for 4-6 weeks leading up to surgery, max 43 messages. No capacity to reply to messages	Standard care, no messages
DeMartini, 2018	Text message intervention for alcohol cessation among pre-liver transplant candidates with alcoholic liver disease (ALD).	Many liver transplantation programs require documented alcohol sobriety prior to Organ Sharing listing, highlighting the urgent need to develop interventions that can reduce relapse to alcohol in liver transplant candidates Intervention message schedule was based on an SMS intervention for smoking cessation (Free, 2011, doi: 10.1016/S0140-6736(11)60701-0) and one for reducing drinking in college …	Standard care and text message intervention to reduce alcohol relapse Standard care provided all patients identified as in need of assistance to achieve the required minimum of six months of sobriety, with psychological addiction counselling from behavioural health clinicians within the clinic (for example licensed clinical psychologists/psychiatrists) The intervention also contained messages reg…	Messages included motivational and tailored behaviour change content based on triggers, cravings, high-risk situations and coping strategies and participants could interact with the system Five domains for message topics: (1) identification of cravings; (2) mood; (3) identification of high-risk situations; (4) coping strategies, including drink refusal skills, (5) triggers and a “general” domain,…	Timing: Preoperative evaluation Preoperative Automated text-messages, in total 219 messages sent over 8 weeks. Three messages were sent per day for the first four weeks, and three messages per week were sent for the last four weeks. Participants could interact with the system by sending keywords and then received a tailored response. Participants were asked to respond to all text messages with a …	Standard care (as described earlier), no messages
Bendtsen, 2019	Text message based smoking cessation intervention for patients undergoing elective surgery	There is no research in Sweden or elsewhere on the use of SMS-based interventions for smoking cessation prior to surgery. Given the success of the sms-approach in other contexts and the importance of smoking cessation prior to surgery, it is valuable to determine if such an approach could work in this context Content of text messages were based on previous research, official smoking cessation man…	Text message smoking cessation intervention, including sms with behaviour change-enforcing text content and hyperlinks to interactive modules The control group received no intervention, however, both groups had access to the surgical departments’ standard care for smoking cessation prior to surgery. Commonly, standard care entails referring patients to the national quit-smoking helpline or a toba…	The intervention consisted of motivational text messages intended to support smoking cessation. Messages included information about the consequences of smoking, tips, tasks, coping strategies, motivational messages, triggers, and highlighted the benefits of smoking cessation prior to surgery, for example a video where a surgeon gives a motivational speech and explains why it is important to quit …	Timing: Preoperative evaluation Pre- and postoperative Automated text message intervention for 12 weeks with a total of 130 messages. 2-4 messages sent per day in the first few weeks, thereafter the frequency of messages declined to one message per day during the latter part of the intervention	Standard care (as described earlier), no messages
Nolan, 2019	Perioperative text messaging smoking cessation program for patients undergoing elective surgery	Text message–based interventions for smoking cessation are efficacious and have potential for wide dissemination Text messages were grounded in current best clinical practice guidelines for treating tobacco dependence, and based on the UbiQUITxt platform, a smoking cessation service by Truth Initiative (nonprofit public health organization)	Text messages for smoking cessation All patients took part in a brief (˂ 5 minutes) tobacco cessation intervention emphasizing the importance of being smoke-free in the perioperative period	Automated text messages for managing smoking behavior during the perioperative period Half of the messages focused on smoking cessation, and the other half on preparation and recovery from surgery Text messages were standardized, but participants could request additional messages by texting back to the system, for example assessment of smoking status via text messages also provided an oppurtunity…	Timing: At preoperative evaluation Pre- and postoperative Text messages, 115 in total, sent 2-3 times per day over 30 days 3 messages/day preoperatively (no timepoint given) and during the first week postoperatively, thereafter 2 messages/day day 7-30 postoperatively	N/A. No control group, all participants received the intervention
Krebs, 2019	Tobacco cessation coping skills game (QuitIT) for cancer patients undergoing surgery	Due to researcher observation of high smoking relapse following hospital discharge. Krebs research group developed a smoking cessation intervention based on game design principles and behavioral rehearsal therapy to help smokers identify, model, and practice coping strategies to avoid relapse to smoking. Behavioural change strategies were grounded in cognitive theory Development paper [Krebs, 200…	QuitIT coping skills game (app) for tobacco cessation As a part of standard care, all individuals were offered counselling sessions (max 4 in total) with tobacco treatment specialists and printed cessation educational material QuitIT were provided via tablet or laptop, contained gaming techniques to learn behavioural change strategies to cope with smoking urges and to prevent lapses. A research a…	The intervention consisted of gaming techniques to help users virtually practice and master coping skills, in order to build crucial self-efficacy for managing smoking urges The game featured different characters in nine common smoking-related tempting situations, for example getting ready in the morning or being offered a cigarette while drinking with friends. The participants’ task was to guide…	Timing: Starting on ward/during hospitalization Postoperative Participants were asked to play 3 to 4 episodes of the game per week, during a one month period after discharge	Standard care (as described earlier), no game
Low, 2020	Mobile technology intervention (smartwatch and app) to reduce sedentary behaviour before and after abdominal cancer surgery	Mobile health interventions can effectively increase physical activity and are acceptable for patients with cancer. Given evidence that physical symptoms are the primary barrier to breaking up sedentary bouts in patients with cancer, mobile technology can also be used to collect patient-reported symptom data that can be leveraged to tailor recommendations to be responsive to fluctuations in health	Mobile technology-based intervention to reduce sedentary behaviour before and after abdominal cancer surgery Fitbit smartwatch, smartphone, DASH study app (Detecting Activity to Support Healing) and Fitbit app Participant semi-structured interviews (once a weeek, via telephone) about intervention experiences	Participants were asked to 1) keep devices charged, 2) wear the smartwatch as much as possible, 3) rate their daily experience of symptom, and 4) to respond to activity prompts	Timing: From scheduled surgery (on average 26 days prior to surgery, not less than 2 weeks) to 30 days post-discharge Pre- and postoperative Each morning, the DASH app sent a reminder to rate the severity of 10 symptoms (ie pain, fatigue/tiredness, sleep disturbance) experienced in the last 24 hours The app used this information to set a threshold for sedentary behaviour bouts and used real-time …	N/A. No control group, all participants received the intervention
Kulinski, 2020	Text message prehabilitation programme for patients with obesity awaiting elective surgery	Many patients spend months waiting for elective procedures, and many have significant modifiable risk factors. Patients with obesity comprise a large proportion of the surgical workload but are under-represented in prehabilitation studies Text messages were based on advice on nutrition and exercise from national (Australian) guidelines, such as "The healthy eating guidelines", and "The Department…	Text message based, multidisciplinary, prehabilitation programme	Text message intervention aimed to support surgical prehabilitation Messages were based on 4 domains: nutrition, exercise, psychology and medical management, for example ‘Break up long periods of sitting by doing 10 squats or lunges’, ‘Fish such as tuna and salmon contain omega 3s, which are important for heart health and weight maintenance’ Messages also contained hyperlinks to external health r…	Timing: during time being listed/booked for surgical procedure (with a 12-month waiting time) Preoperative Automated, text messages with a total of 96 messages. Four text messages per week for six months. One message from each domain each week	N/A. No control group, all participants received the intervention
Thomas, 2020	Text message smoking cessation intervention among swedish patients having elective surgery: qualitative study of patients’ perspectives	There are several structural problems in health care systems concerning how to implement smoking cessation interventions in routine practice for preoperative patients and there is a need for new types of innovations. One way forward could be to give smokers having elective surgery access to support through their mobile phones The implementation and perceived usefulness of a smoking cessation text…	N/A	N/A	N/A	N/A
Van der Velde, 2021	Preoperative ("Be Prepared") mHealth app for people undergoing major surgery	Major surgery is associated with negative postoperative outcomes such as complications and delayed or poor recovery. Multimodal prehabilitation can help to reduce the negative effects of major surgery. Offering prehabilitation by means of mobile health (mHealth) could be an effective new approach Risk behaviours were categorized into risk status based on the recommendations of the Dutch Health Co…	mHealth smartphone app ("Be prepared") using behaviour change techniques to address risk behaviour prior to surgery Both groups received care as usual (eg, verbal information and information leaflets) Participants used own mobile device	The app consisted of behaviour change-encouraging text content for smoking, alcohol, physical activity, and nutrition. By answering questions about their risk behaviour, participants received tailored information and feedback based on the given answers Current smokers were supported with smoking cessation, and frequent alcohol users to decrease their alcohol intake. Inactive participants were sup…	Timing: Preoperative assessment Pre- and postoperative The introduction screen showed only basic information, and participants unlocked additional content by entering a personal code	Standard care (as described earlier), no intervention
